# Supplementary material for: Allergic Bronchopulmonary Aspergillosis (ABPA) in the Era of Cystic Fibrosis Transmembrane Conductance Regulator (CFTR) Modulators
Source: J Fungi (Basel). 2024 Sep 18;10(9):656. doi: 10.3390/jof10090656 (PMC11433030; doi:10.3390/jof10090656)
Supplement: Supplementary file 1 [file jof-10-00656-s001.zip]

Archive with 1 entries (1 files):
- jof-3125295-supplementary.pdf
